# Supplementary material for: Cytauxzoonosis in North America
Source: Pathogens. 2021 Sep 10;10(9):1170. doi: 10.3390/pathogens10091170 (PMC8469551; doi:10.3390/pathogens10091170)
Supplement: Supplementary file 1 [file pathogens-10-01170-s001.zip]

Archive with 1 entries (1 files):
- pathogens-1351116-supplementary.pdf
